# Supplementary material for: The Influence of the Addition of Hemp Press Cake Flour on the Properties of Bovine and Ovine Yoghurts
Source: Foods. 2023 Feb 24;12(5):958. doi: 10.3390/foods12050958 (PMC10001388; doi:10.3390/foods12050958)
Supplement: Supplementary file 1 [file foods-12-00958-s001.zip]

Archive with 1 entries (1 files):
- foods-2190701-supplementary.pdf
